# Supplementary material for: Medical student’s perception of the COVID-19 pandemic effect on their education and well-being: a cross-sectional survey in the United States
Source: BMC Med Educ. 2022 Mar 5;22:149. doi: 10.1186/s12909-022-03197-x (PMC8897763; doi:10.1186/s12909-022-03197-x)
Supplement: Supplementary file 1 — Additional file 1. [file 12909_2022_3197_MOESM1_ESM.xlsx]

## Sheet: Sheet1
Question	Number of responses per level of agreement							P-value	Total Responses	Percent Answered "Agree"	Percent Answered "Disagree"
	Strongly agree	Agree	Somewhat agree	Neither agree nor disagree	Somewhat disagree	Disagree	Strongly disagree
Telemedical practice is a sufficient replacement for in-person clinical experience	0	4	27	4	36	50	36	3.656e-12	157	19.7452	77.707
Decreased in-person clinical experience as a result of the pandemic will make choosing a residency program more difficult	41	57	64	25	14	20	8	6.677e-08	229	70.7424	18.3406
Decreased in-person clinical experience as a result of the pandemic will make matching into the program of my choice difficult	27	41	51	55	23	26	6	1.61e-05	229	51.9651	24.0175
Decreased in-person clinical experience as a result of the pandemic will hinder my learning of important clinical skills	59	80	56	10	14	7	3	< 2.2e-16	229	85.1528	10.4803
Decreased in-person clinical experience as a result of the pandemic will decrease my confidence in practicing as a physician after medical school	34	58	62	25	16	24	10	2.397e-06	229	67.2489	21.8341
Taking PBL virtually is a sufficient substitution for taking PBL in-person.	17	26	26	13	26	8	10	0.07868	126	54.7619	34.9206
Taking POM virtually is a sufficient substitution for taking POM in-person.	6	7	18	7	28	44	32	8.615e-06	142	21.831	73.2394
Taking small group learning courses virtually is a sufficient substitution for taking them in-person.	4	6	11	6	8	7	4	0.8603	46	45.6522	41.3043
I often experience Zoom fatigue during lectures.	88	52	25	4	4	4	4	< 2.2e-16	181	91.1602	6.62983
Course content is efficiently transmitted through virtual lectures	19	48	72	7	18	11	5	2.123e-11	180	77.2222	18.8889
Faculty members are effectively able to use online learning tools	10	42	66	15	29	13	5	5.426e-09	180	65.5556	26.1111
I am confident in the material that I have learned while taking courses virtually	15	48	62	17	26	7	5	2.931e-09	180	69.4444	21.1111
Interventions put in place at my medical school to replace in-person learning promote learning of course material	11	48	55	35	15	7	9	2.636e-08	180	63.3333	17.2222
During the pandemic, the course content that I have learned is enough to prepare me for STEP 1 and STEP 2	4	36	36	34	16	19	7	3.06e-05	152	50	27.6316
During the pandemic, the course content that I have learned is equal to the amount learned by medical students before me	7	30	19	30	39	18	9	0.001906	152	36.8421	43.4211
During the pandemic, the course content that I have learned is enough to prepare me for clinical rotations	4	22	21	38	29	24	15	0.004026	153	30.719	44.4444
During the pandemic, the skills and content that I have learned while on clinical rotations is enough to prepare me for residency	12	33	17	40	17	18	2	0.0001382	139	44.6043	26.6187
During the pandemic, the skills and content that I have learned while on clinical rotations is equal to the amount learned by medical students before me	2	19	13	29	28	36	12	0.000249	139	24.4604	54.6763
During the pandemic, the skills and content that I have learned while on clinical rotations helps me discern what specialty I would like to go into	4	33	15	49	19	14	5	1.987e-06	139	37.4101	27.3381
Because of the pandemic, my research has been negatively impacted	14	23	18	8	10	21	0	0.002591	94	58.5106	32.9787
Because of the pandemic, I have not been able to gain the skills that I expected to gain when going into research	7	19	13	15	13	26	0	0.002283	93	41.9355	41.9355
Because of the pandemic, my research has been paused or severely slowed	17	21	19	8	7	20	0	0.001793	92	61.9565	29.3478
Because of the pandemic, my research related work is less applicable to the medical field	3	6	2	16	13	39	0	3.788e-07	79	13.9241	65.8228
Helping my community during the pandemic has enabled me to feel more personally fulfilled	35	72	39	39	3	7	0	4.393e-16	195	74.8718	5.12821
Helping my community during the pandemic has enabled me to gain an increased sense of empathy for others	27	68	47	41	9	4	0	4.113e-15	196	72.449	6.63265
Helping my community during the pandemic has enabled me to feel more compassionate towards members of my community	23	77	50	36	7	3	0	< 2.2e-16	196	76.5306	5.10204
Helping my community during the pandemic has enabled me to continue making a difference in people's lives even with limited involvement in the clinic	30	77	38	37	9	5	0	4.567e-15	196	73.9796	7.14286
During the COVID-19 pandemic, I feel connected to my medical school	6	29	36	16	52	56	30	4.45e-06	225	31.5556	61.3333
During the COVID-19 pandemic, I can work together with other students and faculty during courses and/or rotations	17	52	59	24	36	21	16	0.0001863	225	56.8889	32.4444
During the COVID-19 pandemic, I can communicate with faculty members	20	59	76	26	20	15	8	1.441e-09	224	69.1964	19.1964
During the COVID-19 pandemic, I can communicate with other medical students	22	74	73	19	16	12	9	3.777e-12	225	75.1111	16.4444
As a result of the COVID-19 pandemic, I have, at some point, been afraid for my own health and wellbeing	37	63	60	15	15	24	11	1.289e-07	225	71.1111	22.2222
As a result of the COVID-19 pandemic, I feel more depressed	36	49	67	26	17	26	4	7.904e-08	225	67.5556	20.8889
As a rseult of the COVID-19 pandemic, I feel more anxious	47	63	55	24	17	15	4	1.295e-09	225	73.3333	16
As a result of the COVID-19 pandemic, my support system(s) has become less effective	26	40	50	31	31	33	14	0.05034	225	51.5556	34.6667
As a result of the COVID-19 pandemic, I feel more isolated from my peers	85	73	41	8	8	8	2	< 2.2e-16	225	88.4444	8
As a result of the COVID-19 pandemic, I have less control over my growth as a medical student and future physician	33	84	54	21	15	0	4	< 2.2e-16	211	81.0427	9.00474
As a result of the COVID-19 pandemic, I feel that I am not learnign as much medical knowledge as medical students before me	30	58	61	27	29	0	5	1.329e-12	210	70.9524	16.1905
As a result of the COVID-19 pandemic, I have had second thoughts about purusing a career in medicine	9	19	21	10	17	0	81	1.549e-12	157	31.2102	62.4204
As a result of the COVID-19 pandemic, I am more inspired to become a physician	29	40	39	69	20	0	7	7.845e-12	204	52.9412	13.2353
